# Supplementary material for: A Novel Mouse Model of Combined Hepatocellular-Cholangiocarcinoma Induced by Diethylnitrosamine and Loss of Ppp2r5d
Source: Cancers (Basel). 2023 Aug 21;15(16):4193. doi: 10.3390/cancers15164193 (PMC10453342; doi:10.3390/cancers15164193)
Supplement: Supplementary file 1 [file cancers-15-04193-s001.zip]

Archive with 1 entries (1 files):
- cancers-2533214-supplementary.pdf
